# Supplementary material for: Assessment of the influence of intrinsic environmental and geographical factors on the bacterial ecology of pit latrines
Source: Microb Biotechnol. 2016 Feb 15;9(2):209–23. doi: 10.1111/1751-7915.12334 (PMC4767293; doi:10.1111/1751-7915.12334)
Supplement: Supplementary file 1 — Fig. S1. Latrine examples from Tanzania and Vietnam. Fig. S2. Correlations between environmental parameters. Each parameter is correlated with all the other ones by Pearson correlation. (VS = volatile solids, CODt = total chemical oxygen demand, CODs = soluble chemical oxygen demand, VFA = volatile fatty acids, Prot = protein, perCODsbyt = percentage of CODt converted into CODs, Carbo = carbohydrates, Temp = temperature, TS = total solids, pH). Fig. S3. Non‐metric multidimensional scaling of family compositions of Vietnamese latrine samples with bubble plots and gradients for the four environmental variables judged significant in Supplementary Table S7 (total solids = TS, volatile solids = VS, volatile fatty acids = VFA and Prot = protein) plotted using the envirosurf function of vegan. The size of the bubble indicates the value of the environmental variable. Fig. S4. Sampler device used to sample deep latrines with more liquid consistency material. (https://www.youtube.com/watch?v=q5JDu0emYxk). Table S1. Percentage relative abundance of the 30 phyla in the Dirichlet means in the 55 Vietnamese samples and 24 Tanzanian samples. The upper and lower 95% credible intervals are also given. These are calculated as the maximum posterior estimate (MPE) minus/plus two standard deviations as calculated from the inverse Hessian. Phyla are ranked in order of their contribution to the total mean difference between the two means. This is the second from last column in the table. The total difference was 37%. The cumulative fraction of this difference accounted for by each family is given in the last column of the table.*Indicates those phyla that differ significantly between groups in that their confidence intervals do not overlap. Phyla that were more proportionally abundant in Tanzanian latrines are highlighted in blue; those that were more proportionally abundant in Vietnamese latrines are highlighted in red. Table S2. Percentage relative abundance of the first 30 out of 180 f [file MBT2-9-209-s001.zip]

Archive with 5 entries (5 files):
- Supplementary figure 3 part A.tiff
- Supplementary figure 3 part B.tiff
- Supplementary figure 3 part C.tiff
- Supplementary figure 3 part D.tiff
- Supplementary material.docx
